# Supplementary material for: Identification of mitophagy-related biomarkers in severe acute pancreatitis: integration of WGCNA, machine learning algorithms and scRNA-seq
Source: Front Immunol. 2025 May 28;16:1594085. doi: 10.3389/fimmu.2025.1594085 (PMC12151840; doi:10.3389/fimmu.2025.1594085)
Supplement: Supplementary file 1 [file Table1.xlsx]

## Sheet: Sheet1
MRGs
PRKN
PINK1
FUNDC1
MAP1LC3B
VDAC1
MFN2
SQSTM1
PGAM5
MAP1LC3A
OPTN
ULK1
PHB2
UBC
ATG13
TOMM20
AMBRA1
TBK1
DNM1L
VPS13C
VDAC2
ATG9A
ATG5
MFN1
BNIP3L
UBA52
UBE2L3
CLEC16A
VDAC3
USP30
IRGM
EIF2S1
ATG7
UBB
TOMM40
FBXO7
TOMM70
RPS27A
HUWE1
BNIP3
EIF2AK1
SLC25A4
CSNK2A2
UBE2D3
RIMOC1
CSNK2A1
USP35
TOMM7
UBE2N
SLC25A5
NIPSNAP1
ATG4B
TOMM22
FKBP8
RNF41
DELE1
PHB1
NIPSNAP2
BECN1
ABCE1
TIGAR
GABARAPL2
VPS13D
UBE2D2
RAB7A
TAFAZZIN
LRPPRC
FIS1
ATG4D
USP15
RHOT1
LRBA
CALCOCO2
CERS1
UBE2A
TP53
CSNK2B
CHUK
GABARAP
TRIM27
ARFIP2
ATG12
ATG4A
OPA1
MAP1LC3B2
MUL1
CNOT4
SPATA33
VCP
CISD1
SNCA
PRKAA1
MTX1
HIF1A
PELO
UBE2V1
TOMM5
LRRK2
ATAD3A
BCL2L13
MTARC2
HSPA8
SRC
MTERF3
TOMM6
PEDS1-UBE2V1
ATG4C
STK4
PTRH2
IMMT
SAMM50
HDAC6
SIRT3
PARL
MAP2K1
MAP2K2
MON1A
FBXW7
SIRT1
MDH1
WDR26
TSPO
CANX
PPTC7
USP8
BCL2L1
NBR1
NLRP3
HSP90AA1
HSPA9
HTRA2
MFF
HSP90AB1
OGT
MAPK14
TUFM
FANCC
MAP1LC3C
BCAS3
PHAF1
FBXL4
ATG14
HSPD1
GSK3A
TDRKH
GPX4
HTT
HK2
GBA1
PDK1
TRAP1
CHCHD3
ATP1B1
MARCHF5
FASN
SESN2
USP36
PI4KB
TUBB
WIPI1
NOD2
STUB1
MTX2
ATF4
ATG2A
ATG2B
ATG3
ATG9B
ATP13A2
ATP5IF1
BECN
CAMKK2
CDC37
CISD2
PTGS2
CSNK2A
CTSK
CTTN
EIF2AK3
FOXO3
FUNDC2
FZD5
GABARAPL1
GABARAPL3
GBA
HAX1
HRAS
JNK
JUN
KRAS
MAP1LC
MARK2
MITF
MRAS
NRAS
PARK2
PARK7
RAB7B
RB1CC1
RELA
RETREG1
RHOT2
RP-L40e
RP-S27Ae
RRAS
RRAS2
SLC25A46
SNX30
SNX7
SP1
SPATA18
SREBF1
SREBF2
TFE3
TSC2
ULK2
WDR45
WDR45B
WIPI2
